# Supplementary material for: Functional and Mechanistic Insights of 3-Hydroxybutyrate (3-OBA) in Bladder Cancer
Source: Molecules. 2025 Dec 2;30(23):4624. doi: 10.3390/molecules30234624 (PMC12693350; doi:10.3390/molecules30234624)
Supplement: Supplementary file 1 [file molecules-30-04624-s001.zip]

Archive with 1 entries (1 files):
- molecules-3833738-supplementary.pdf
